# Supplementary material for: The influence of the brand image of green agriculture products on China’s consumption intention——The mediating role of perceived value
Source: PLoS One. 2023 Oct 5;18(10):e0292633. doi: 10.1371/journal.pone.0292633 (PMC10553812; doi:10.1371/journal.pone.0292633)
Supplement: S1 File — (CSV) [file pone.0292633.s001.csv]

NO.	Gender	Age	Education background	Monthly income	A1	A2	A3	B1	B2	B3	C1	C2	C4	D1	D2	D3	E1	E2	E3	F1	F2	F3	F4
1	0	2	4	2	5	5	5	5	4	5	3	4	4	5	5	5	5	5	5	5	5	5	5
2	0	2	5	1	3	4	4	3	3	4	4	2	5	5	5	1	3	4	2	4	3	4	4
3	0	2	5	1	5	4	4	5	5	5	5	2	4	5	5	5	5	5	4	5	5	4	5
4	1	2	4	1	4	5	4	4	4	4	5	5	4	5	5	5	4	4	2	4	4	4	4
5	0	2	5	1	4	4	4	3	3	4	5	3	5	1	5	5	3	3	4	4	3	2	4
6	0	2	4	2	5	5	5	4	4	4	5	3	5	4	4	5	4	4	3	5	4	5	5
7	1	2	4	5	4	3	3	3	3	3	3	4	4	3	4	3	2	3	3	3	2	3	3
8	0	2	4	1	3	5	5	3	4	3	2	3	5	3	4	4	5	5	5	5	5	5	5
9	0	2	5	1	3	3	3	3	4	4	5	1	1	5	5	5	5	5	5	5	5	5	5
10	1	4	5	5	4	3	4	4	5	5	5	5	5	5	3	5	5	5	5	4	3	4	4
11	0	2	5	2	5	5	4	5	5	5	4	4	5	5	4	4	5	5	5	4	5	5	4
12	1	2	4	2	4	3	4	5	4	5	5	5	5	5	5	5	5	5	5	3	3	5	5
13	0	2	4	3	4	3	5	3	4	4	5	4	4	2	4	1	4	4	4	5	4	3	5
14	0	2	4	2	5	5	4	5	5	3	3	2	2	5	5	3	2	3	2	5	5	5	5
15	1	2	5	1	5	5	4	3	3	3	5	5	5	2	5	5	2	2	4	1	3	2	1
16	0	2	5	1	5	5	5	5	5	5	5	3	4	3	3	3	1	1	1	3	3	3	3
17	1	3	2	3	5	5	5	5	5	5	5	3	1	3	4	3	5	5	5	5	5	5	5
18	0	2	4	3	3	3	3	4	4	4	4	4	4	4	4	4	3	4	4	4	4	4	4
19	1	3	4	2	3	3	3	5	5	5	5	5	5	5	5	4	5	5	5	5	5	3	3
20	0	5	3	4	4	5	4	5	4	5	1	2	1	5	5	4	1	2	2	3	3	5	3
21	1	2	4	2	5	5	4	5	5	5	3	4	3	4	4	5	4	5	5	3	3	4	3
22	1	2	4	3	3	5	5	3	4	4	5	3	3	5	1	4	1	1	3	5	5	3	5
23	1	2	4	1	3	4	5	5	3	3	4	3	3	5	5	1	1	1	1	3	4	3	3
24	1	3	4	3	5	5	5	5	3	3	3	4	3	5	5	5	1	2	1	3	4	4	4
25	1	2	4	3	3	3	3	5	5	5	3	3	3	1	1	1	1	2	3	3	3	3	3
26	1	2	4	2	5	4	4	5	5	5	4	4	4	3	3	3	4	4	4	4	4	5	4
27	0	3	4	2	4	4	5	4	5	5	5	5	5	2	2	1	1	1	1	4	3	3	3
28	0	2	4	3	5	4	4	5	5	5	1	2	2	5	5	4	1	2	2	5	5	4	5
29	0	3	5	2	5	5	5	5	5	5	5	4	4	2	3	5	1	2	2	5	2	2	5
30	0	2	5	1	5	5	5	5	5	5	5	4	3	4	3	3	1	1	3	4	5	5	4
31	1	2	5	3	5	4	5	5	4	4	2	1	2	5	5	4	5	4	4	5	4	5	5
32	0	3	4	2	5	5	5	5	5	5	5	1	5	5	5	5	5	5	5	5	5	5	3
33	1	2	4	1	4	4	5	4	3	4	5	1	1	3	2	3	3	3	2	1	1	1	1
34	0	4	4	3	5	3	5	5	5	5	4	3	5	5	5	5	5	5	3	5	5	5	5
35	1	2	5	5	3	3	3	5	5	3	4	3	4	5	5	5	5	5	5	4	4	3	4
36	0	2	5	2	4	3	4	4	4	3	4	4	3	4	4	4	4	4	4	3	4	4	3
37	0	2	4	2	3	3	4	3	3	3	4	3	4	3	4	3	1	1	1	4	3	4	4
38	1	4	5	5	5	5	5	5	5	5	2	1	4	4	4	3	4	3	4	4	4	4	3
39	1	2	5	1	3	3	3	5	5	5	5	3	4	5	4	5	4	3	4	4	4	5	4
40	1	3	4	3	5	4	3	2	2	4	4	5	2	5	5	3	2	1	1	4	4	4	4
41	0	2	5	1	4	4	4	4	4	3	4	4	4	5	4	4	4	4	5	5	5	4	5
42	0	2	4	4	5	5	5	3	5	1	2	4	2	3	3	3	1	1	1	2	2	2	2
43	0	2	4	2	4	4	3	2	2	3	4	5	4	3	4	4	1	4	4	4	4	5	4
44	1	3	5	5	5	4	5	3	5	5	5	5	5	5	5	5	5	5	2	5	5	5	5
45	1	4	5	5	5	5	3	4	5	4	2	5	3	5	5	5	5	5	3	5	4	4	5
46	0	2	4	2	5	5	4	3	3	3	5	4	4	4	4	4	1	2	1	4	4	4	4
47	0	2	4	3	4	4	4	5	5	5	4	4	4	5	5	5	4	4	4	4	5	5	4
48	0	2	4	1	5	5	5	5	3	3	3	3	3	3	3	3	3	3	3	3	3	3	3
49	1	2	4	4	5	5	5	5	5	5	5	5	5	5	5	5	5	5	5	5	5	5	5
50	1	4	5	3	4	4	4	5	5	5	3	3	3	5	5	5	3	3	3	3	3	3	3
51	1	4	5	5	5	5	5	5	5	5	5	5	3	4	3	4	1	1	2	4	5	5	4
52	1	4	4	4	2	2	2	5	5	5	3	3	3	5	5	5	1	1	1	5	5	5	5
53	0	5	5	5	5	5	5	4	4	4	3	3	3	3	3	3	3	3	3	3	3	3	3
54	0	2	5	3	4	5	4	3	3	3	3	4	4	4	5	5	1	1	1	4	5	5	4
55	0	2	5	3	4	4	4	4	4	4	5	3	3	4	4	4	1	1	1	4	5	5	4
56	0	4	5	4	5	5	5	5	5	5	4	5	2	5	3	5	1	1	1	5	5	5	5
57	1	3	4	4	4	4	4	5	5	5	5	5	3	5	5	4	5	5	5	5	5	4	5
58	0	2	5	1	4	4	4	4	4	4	5	5	5	4	4	4	1	1	1	1	1	2	1
59	1	4	5	5	4	5	5	5	5	5	5	5	5	4	5	5	5	5	5	5	5	5	5
60	0	2	4	3	4	5	5	5	4	5	5	5	5	5	5	3	5	5	5	5	5	5	5
61	1	5	5	4	3	5	5	5	5	5	4	5	3	5	5	5	5	5	5	4	5	5	5
62	1	2	4	2	5	3	4	4	5	5	3	5	5	4	4	4	4	4	4	4	4	3	2
63	1	2	4	1	4	4	4	4	4	5	3	3	2	4	3	4	2	3	2	4	5	4	4
64	1	1	4	1	5	5	4	2	4	2	4	5	5	5	5	5	2	2	4	2	4	4	4
65	1	2	3	1	5	5	5	4	4	4	4	2	4	5	4	5	1	1	1	4	4	3	2
66	0	2	4	1	5	5	5	5	5	5	1	1	1	5	5	4	5	5	5	5	5	4	5
67	1	4	5	5	4	4	4	3	4	4	5	5	5	5	5	5	3	4	4	4	4	4	4
68	0	2	4	1	3	3	3	4	4	4	5	5	5	5	5	5	5	5	5	5	5	5	5
69	0	4	4	1	3	4	4	5	1	4	5	4	4	3	3	3	1	2	2	5	5	5	5
70	1	4	5	5	4	5	5	5	5	4	5	5	5	5	5	5	4	5	5	5	5	5	4
71	2	1	4	1	5	5	5	5	5	5	3	2	1	4	5	4	1	1	3	4	4	5	5
72	1	5	3	2	3	3	3	5	5	3	5	5	5	3	3	5	5	5	3	5	3	3	3
73	0	2	4	1	4	3	3	2	1	2	4	4	4	3	3	5	1	2	1	5	5	4	3
74	1	4	5	4	5	5	5	2	3	1	4	4	4	5	5	5	1	2	3	5	5	5	5
75	1	1	3	1	5	5	5	5	5	5	3	4	4	4	4	3	1	1	1	4	4	3	2
76	0	1	4	2	5	5	4	3	3	3	2	2	2	4	4	3	1	1	1	4	3	3	4
77	0	4	4	4	4	4	5	4	3	3	5	5	5	5	5	5	1	2	2	5	5	5	5
78	1	2	4	1	5	5	5	3	5	2	4	4	2	5	4	4	1	2	2	5	4	4	4
79	0	2	4	1	5	5	5	5	1	1	5	5	5	4	3	3	1	1	3	4	3	3	3
80	0	2	4	2	5	4	4	3	5	1	3	3	3	4	4	3	3	4	4	3	3	4	5
81	1	2	4	2	5	5	5	3	2	1	5	5	5	5	5	5	5	5	5	5	5	5	5
82	1	2	4	1	5	5	5	5	1	3	2	3	3	5	5	5	3	3	2	1	2	2	1
83	0	2	4	1	4	4	4	3	4	2	3	3	3	3	4	3	3	3	3	3	3	3	3
84	0	2	3	5	4	5	5	5	5	5	5	5	5	5	5	5	5	5	5	5	5	5	5
85	1	3	5	2	4	4	4	4	4	4	4	4	4	4	4	4	4	4	4	3	3	3	3
86	0	1	4	1	4	4	4	5	5	5	5	5	5	5	5	5	1	5	5	5	5	5	5
87	1	4	5	5	4	3	3	5	5	5	3	3	3	3	3	3	3	3	3	3	3	3	3
88	1	2	4	5	5	5	5	5	5	5	4	4	3	5	5	4	5	5	5	4	4	4	4
89	0	4	4	3	3	3	3	5	3	2	3	3	3	4	4	4	3	3	3	3	3	3	3
90	0	5	4	4	5	4	5	5	4	5	5	5	5	5	5	5	5	5	5	5	5	5	5
91	0	4	4	2	5	5	5	5	5	5	5	5	5	5	5	5	5	5	5	5	5	5	5
92	0	2	4	1	5	5	5	5	5	5	2	2	4	4	4	4	4	3	3	4	3	4	4
93	1	2	4	1	4	4	4	5	5	5	4	4	4	4	4	4	4	4	4	4	4	4	4
94	0	4	4	3	5	5	5	5	5	5	3	5	5	5	3	5	5	5	5	3	5	5	3
95	1	4	4	5	5	5	5	4	4	4	2	2	3	4	5	5	4	4	4	4	4	5	4
96	1	4	4	5	5	5	5	5	5	5	3	1	1	5	5	5	5	5	5	5	5	5	5
97	0	2	4	1	3	2	2	4	5	5	4	5	4	5	5	5	5	4	4	4	5	4	4
98	1	4	5	4	5	5	5	5	3	3	3	3	3	4	4	4	3	3	3	3	3	3	3
99	0	3	5	3	5	5	5	5	5	5	5	5	5	5	5	5	5	5	5	5	5	5	5
100	1	5	4	3	4	4	4	3	3	3	5	3	3	5	5	5	3	3	3	3	3	3	3
101	0	2	4	4	5	5	3	5	5	5	5	5	5	5	5	5	5	5	5	5	5	5	5
102	1	4	5	3	3	5	4	5	5	5	5	5	4	5	5	5	3	2	2	3	5	5	3
103	1	5	2	1	4	3	4	4	5	5	5	5	5	4	5	5	1	1	1	4	5	5	4
104	0	4	5	3	4	4	4	3	4	3	1	5	5	4	5	5	1	1	1	5	4	5	5
105	1	5	4	3	4	3	4	3	4	4	4	4	5	5	5	5	1	1	4	5	3	4	5
106	1	4	4	3	3	2	2	3	3	3	3	4	3	5	5	5	1	1	1	5	5	4	5
107	1	4	4	5	4	5	3	4	3	4	3	4	4	5	5	5	1	3	1	3	4	5	3
108	0	4	4	3	3	3	4	4	4	4	5	1	1	5	5	5	1	1	5	5	5	5	5
109	1	5	4	3	3	3	4	5	3	5	5	3	5	5	5	5	5	3	5	4	5	5	4
110	1	5	4	3	5	3	5	5	5	5	1	4	4	4	4	4	1	1	1	3	2	3	3
111	0	4	5	5	5	4	4	4	5	4	5	5	1	5	5	4	1	1	5	4	5	5	4
112	0	1	3	1	5	5	5	5	5	5	2	4	3	5	5	5	3	3	2	4	5	4	4
113	0	5	2	2	4	4	4	4	4	4	5	5	1	4	4	4	1	1	1	5	5	3	5
114	0	5	3	2	4	4	4	4	4	4	2	5	5	5	5	5	1	1	1	3	5	5	3
115	0	4	4	2	5	5	5	5	5	5	3	3	3	5	5	5	3	3	3	3	3	3	3
116	0	2	4	1	5	5	5	5	3	5	3	4	3	5	5	5	1	1	2	4	5	5	4
117	0	5	3	3	4	4	4	5	4	4	3	4	4	5	5	5	1	1	1	3	5	4	3
118	1	4	3	4	3	3	3	5	3	3	5	5	4	5	5	5	1	1	1	5	5	5	5
119	0	4	5	5	3	3	3	4	5	5	5	5	4	5	5	2	2	3	5	2	3	3	2
120	1	5	4	3	5	5	5	5	5	5	4	4	5	5	5	5	5	5	5	5	5	5	5
121	0	4	5	3	5	5	5	5	5	5	5	1	4	5	5	5	5	5	5	5	5	5	5
122	0	4	3	2	5	5	5	4	4	4	5	5	1	5	5	5	1	5	5	5	5	5	5
123	1	4	4	3	5	5	5	5	5	5	5	5	5	5	5	5	5	5	5	4	5	5	4
124	1	1	3	1	5	5	5	3	3	3	1	1	1	5	5	5	5	5	5	5	5	5	5
125	1	4	5	3	5	5	5	4	4	4	4	1	2	5	5	5	5	5	5	3	5	4	5
126	0	2	4	1	5	5	5	5	4	4	2	4	1	5	5	5	5	5	5	3	3	3	3
127	0	4	5	5	5	5	5	4	4	4	5	5	4	5	5	5	5	5	5	4	5	5	4
128	0	2	4	1	4	5	5	5	5	5	3	5	5	5	4	5	5	4	5	5	4	4	5
129	1	5	3	2	5	5	5	3	3	4	4	3	3	5	5	4	1	1	1	3	4	4	3
130	0	5	3	1	3	3	3	3	4	3	3	5	2	5	5	3	2	5	5	5	5	5	5
131	1	4	4	3	4	3	4	4	3	4	5	1	1	5	5	5	5	5	5	5	5	5	5
132	0	4	5	2	4	3	4	3	3	5	3	5	1	5	5	5	5	5	5	5	5	5	5
133	1	2	4	1	4	4	5	5	4	4	3	2	1	4	4	4	5	4	5	4	5	5	4
134	1	4	4	2	3	3	3	3	4	3	5	1	3	5	5	3	3	5	5	3	4	5	3
135	1	5	3	3	5	5	5	3	3	3	3	4	2	5	5	5	5	5	5	5	5	5	5
136	1	5	4	5	4	4	4	4	4	4	3	4	2	5	2	5	2	2	2	4	4	4	4
137	1	4	3	3	5	5	5	5	5	5	2	1	3	5	2	5	2	1	1	4	5	3	4
138	0	4	4	5	3	1	1	5	5	5	5	1	1	3	1	3	1	1	3	4	3	5	4
139	1	3	2	4	4	1	1	5	5	4	5	5	3	5	1	1	1	1	1	1	4	1	1
140	0	3	3	2	5	1	4	5	5	5	5	1	1	4	5	5	1	1	4	4	1	5	4
141	0	3	2	5	4	1	1	4	5	5	5	3	2	5	5	5	1	1	1	1	1	1	5
142	0	5	1	5	3	3	3	4	1	4	3	4	3	3	3	3	1	1	1	3	1	4	3
143	1	3	1	1	4	5	5	5	5	5	4	5	5	4	5	3	4	5	3	4	5	3	4
144	0	5	2	2	4	5	4	4	3	5	5	5	5	3	1	5	1	3	5	4	3	5	4
145	1	5	2	5	4	5	5	5	5	5	5	5	5	5	5	5	5	5	5	4	5	5	4
146	0	3	4	1	1	4	1	1	1	4	5	5	4	1	1	1	1	1	1	3	2	1	3
147	1	3	5	4	2	4	2	4	2	2	4	4	3	5	3	4	1	2	2	3	4	4	3
148	0	5	3	3	5	4	5	4	4	4	5	3	3	5	5	5	1	1	2	5	2	1	5
149	1	2	4	2	4	4	4	4	4	4	5	5	5	4	4	3	4	4	5	4	5	5	4
150	1	2	3	2	5	4	5	5	5	4	4	3	4	4	2	3	4	3	4	5	3	4	5
151	0	4	5	1	5	5	5	5	5	5	5	5	5	4	4	4	5	5	5	5	5	5	5
152	0	4	4	4	5	5	5	5	5	5	3	3	3	4	3	4	3	3	3	5	5	5	5
153	0	4	5	3	4	4	4	4	3	4	5	4	4	4	4	4	4	4	4	4	4	4	4
154	0	5	3	4	5	4	5	5	5	5	4	5	4	4	3	4	4	4	5	5	4	4	5
155	0	5	4	4	5	5	5	5	3	3	3	3	4	5	5	2	3	3	3	3	5	3	3
156	1	5	5	2	3	3	3	4	4	4	5	4	4	5	3	5	5	4	4	4	5	4	4
157	0	3	3	2	4	3	4	4	4	4	4	4	3	5	5	5	4	4	4	5	5	5	5
158	0	2	3	2	4	4	4	4	4	3	4	4	4	5	5	5	4	4	3	4	3	3	4
159	0	2	3	1	4	3	3	5	4	4	4	4	4	4	4	4	3	3	3	3	4	3	3
160	0	3	1	3	5	5	5	3	5	5	5	5	5	5	5	5	5	5	5	5	5	5	5
161	1	4	5	5	4	3	4	4	3	3	5	5	5	5	5	5	4	4	4	3	3	3	3
162	0	5	4	1	4	4	4	4	4	3	4	4	4	4	4	4	4	4	4	4	4	4	4
163	1	5	5	1	5	5	5	5	5	5	5	5	5	5	5	4	5	5	5	5	5	5	5
164	1	3	5	2	5	5	5	4	4	4	5	4	5	5	5	5	5	5	5	4	5	4	4
165	0	3	3	5	4	3	4	4	4	4	5	3	4	4	4	4	2	2	3	4	3	5	4
166	0	5	5	1	4	4	4	5	4	4	5	5	5	5	5	5	5	5	5	5	5	5	5
167	0	2	4	3	4	3	4	4	5	5	5	5	5	5	5	3	5	5	5	5	5	5	5
168	0	5	3	1	3	3	3	3	3	3	3	3	3	3	3	3	3	3	3	3	3	3	3
169	1	3	4	3	4	3	4	4	5	5	5	5	5	5	5	5	5	4	5	5	5	5	5
170	1	4	1	1	5	3	5	5	4	4	4	3	4	5	5	5	1	1	2	3	4	4	3
171	1	5	5	2	4	4	4	3	4	3	3	3	2	3	3	3	1	1	3	5	5	5	5
172	1	5	1	4	3	4	3	4	4	4	3	3	2	3	4	5	3	3	3	4	3	3	4
173	1	3	1	3	3	3	3	4	4	4	1	1	1	5	5	5	1	1	1	1	1	1	1
174	0	2	2	1	4	4	4	4	4	4	3	3	3	5	5	5	3	3	3	3	3	3	3
175	0	4	2	2	4	4	4	4	4	4	5	4	5	5	4	5	5	4	4	5	3	4	3
176	1	3	3	1	5	3	5	3	4	4	5	5	5	4	4	4	1	1	1	5	5	5	5
177	0	2	3	3	5	4	5	5	5	5	2	2	2	5	5	5	2	2	2	2	2	2	2
178	1	2	4	3	5	5	5	5	5	5	5	4	4	5	5	5	5	5	4	4	5	5	5
179	1	3	5	1	4	4	4	5	5	5	4	3	3	5	5	5	5	5	4	5	4	4	5
180	0	4	4	2	4	4	4	5	5	5	5	5	5	5	5	4	5	5	5	5	5	5	5
181	0	3	2	5	4	4	4	5	5	5	5	5	5	5	5	5	5	5	5	5	5	5	5
182	1	3	2	5	4	3	4	4	3	3	1	1	1	5	5	5	1	1	1	3	4	5	3
183	0	4	5	2	5	5	5	4	5	4	2	4	3	5	5	5	3	4	3	4	3	4	4
184	1	5	2	1	3	3	3	3	4	3	4	3	3	3	3	3	1	1	1	5	3	4	5
185	1	4	5	4	4	4	3	4	4	3	3	1	3	3	3	3	1	1	1	3	5	5	3
186	1	5	5	3	3	3	3	3	3	4	4	1	2	3	4	4	1	1	1	3	4	3	3
187	0	2	2	3	5	5	5	5	4	4	1	1	1	5	5	5	1	1	1	1	1	1	1
188	0	3	1	5	5	5	5	3	4	3	4	3	3	3	4	4	4	4	3	4	4	4	4
189	0	2	2	1	4	4	4	5	5	5	5	5	5	4	4	4	4	4	4	4	5	5	4
190	1	3	5	3	4	4	4	4	4	4	3	3	3	4	4	4	3	3	3	3	2	3	3
191	1	2	2	1	4	5	4	3	4	3	4	4	4	4	5	5	5	4	4	4	4	5	5
192	1	2	2	2	2	2	3	4	4	4	3	3	3	4	4	4	3	3	3	2	3	3	2
193	0	5	2	1	3	1	1	5	4	4	4	2	3	5	3	4	2	2	2	3	3	4	3
194	0	4	1	1	4	5	4	3	3	5	1	5	1	5	3	5	5	5	5	5	5	5	5
195	0	3	5	2	5	3	5	5	4	3	5	5	4	5	4	5	5	5	4	4	5	5	4
196	1	4	4	4	5	5	5	4	5	4	3	2	3	4	5	5	3	3	1	3	4	2	3
197	1	5	3	5	5	3	3	5	5	5	3	4	4	5	5	5	2	2	2	3	4	4	3
198	1	5	4	5	5	5	1	4	4	4	5	5	4	5	5	5	1	1	1	5	5	5	5
199	1	4	2	5	5	5	4	4	4	4	5	5	3	4	4	4	1	1	1	5	5	5	5
200	0	2	3	2	5	5	5	4	4	4	5	5	5	5	5	5	5	5	5	5	5	5	5
201	0	5	4	4	1	5	5	4	4	4	5	5	4	4	4	4	1	1	1	3	5	4	3
202	1	5	4	1	4	4	5	4	3	3	4	3	5	4	4	4	1	2	1	5	4	4	5
203	0	3	1	1	3	4	3	3	4	3	4	4	5	3	3	4	2	1	1	5	5	5	5
204	1	3	1	5	3	4	4	4	4	4	1	1	1	3	4	4	1	1	1	4	5	3	4
205	1	2	3	3	5	5	5	4	4	5	5	5	5	4	5	5	5	5	5	5	5	5	5
206	1	2	3	1	5	5	5	4	4	4	5	5	4	5	5	5	5	5	5	5	5	5	5
207	1	4	2	1	5	4	4	4	4	4	5	5	3	4	4	4	1	1	5	3	5	5	3
208	1	4	2	3	5	5	5	4	5	5	5	5	5	5	5	4	1	1	1	3	5	5	3
209	1	2	2	3	2	4	1	4	4	3	5	4	4	5	5	5	4	4	4	3	5	5	3
210	0	2	3	3	5	5	3	4	4	3	3	3	2	2	2	2	2	2	2	2	3	2	2
211	0	2	4	1	2	3	3	3	3	3	3	3	3	3	3	3	1	2	2	3	3	3	3
212	0	4	3	1	4	4	4	4	4	4	3	4	4	3	3	3	2	1	1	4	4	4	4
213	1	4	2	1	3	4	3	3	3	3	5	5	5	3	3	3	1	1	1	5	5	5	5
214	1	5	1	4	3	4	4	3	3	4	5	5	5	4	3	3	1	1	1	5	5	5	5
215	1	2	4	1	5	5	4	4	4	5	5	5	4	4	5	5	5	5	5	5	5	5	5
216	0	3	4	3	5	5	4	5	5	5	5	5	1	5	5	5	5	5	5	5	5	5	5
217	1	4	2	4	4	4	5	4	4	5	3	3	3	4	5	5	1	1	5	3	3	3	3
218	1	4	3	1	5	1	4	5	5	5	1	5	1	4	4	5	1	1	1	5	5	5	5
219	0	4	5	2	5	5	1	4	4	3	3	3	3	5	3	4	3	3	3	3	3	3	3
220	1	2	4	2	5	5	5	3	4	3	5	3	1	4	4	5	1	1	2	4	5	5	4
221	0	3	1	5	1	1	1	5	5	5	1	4	3	5	4	4	3	3	3	3	3	3	3
222	1	2	4	2	4	1	2	5	4	4	4	1	2	3	4	5	1	1	5	3	5	5	3
223	0	4	1	3	2	4	1	4	4	4	1	1	3	4	5	4	1	1	1	3	5	5	3
224	0	2	2	3	5	5	4	4	3	4	5	5	5	5	3	5	1	1	1	4	5	5	4
225	0	2	4	1	3	3	3	5	5	5	1	5	5	4	3	3	1	5	5	5	5	5	5
226	0	5	2	5	4	3	3	4	3	3	5	5	4	5	5	3	1	1	1	4	5	5	4
227	1	5	3	1	5	5	5	4	5	5	5	5	5	4	5	5	5	5	5	5	5	5	5
228	1	4	3	5	5	1	1	5	5	5	5	5	2	5	5	5	5	1	4	4	4	5	4
229	1	4	4	2	3	5	5	4	5	4	3	2	3	5	3	5	1	5	1	2	4	5	2
230	1	5	1	4	3	2	1	5	5	5	5	2	1	4	3	3	1	1	1	2	5	5	2
231	0	2	4	3	5	1	3	5	5	5	5	5	4	5	5	5	1	2	1	3	5	5	3
232	1	4	4	1	4	4	4	3	4	3	4	4	4	5	5	3	4	4	4	5	4	4	5
233	1	2	2	3	3	4	2	4	4	3	5	5	5	5	4	4	1	1	1	4	5	5	4
234	1	2	2	3	2	1	3	4	3	3	5	1	5	3	3	5	1	2	1	2	4	4	2
235	0	4	3	1	5	1	5	3	4	3	3	5	3	5	5	4	2	2	2	4	5	5	4
235	1	5	4	1	5	5	3	4	5	3	5	1	5	5	4	4	1	1	1	5	1	1	5
236	0	5	4	2	5	1	1	3	3	2	3	1	3	3	2	4	1	1	3	4	5	5	4
237	1	4	4	1	5	3	2	4	1	4	5	5	1	4	1	4	1	1	1	1	1	1	3
239	1	3	1	2	3	4	3	5	5	5	3	5	5	5	5	5	1	1	1	3	5	5	3
240	0	5	2	1	4	3	5	5	5	5	5	5	5	5	5	5	1	1	5	3	5	5	3
241	1	2	3	3	5	5	5	5	5	5	3	5	5	5	5	5	5	5	5	5	5	3	3
242	1	3	2	2	5	5	5	4	5	4	2	3	3	3	3	5	4	4	4	4	2	3	4
243	0	2	2	1	5	5	4	2	1	3	3	2	4	2	2	3	2	2	3	3	2	3	3
244	0	4	1	3	5	5	5	4	5	5	5	5	5	5	5	5	5	5	5	5	5	5	5
245	0	3	2	3	4	5	5	5	5	5	5	1	5	5	5	4	5	5	5	5	5	5	5
246	1	5	1	5	4	4	3	4	3	4	5	3	4	4	4	4	1	1	1	4	4	5	4
247	1	3	5	1	3	2	2	3	3	2	5	5	5	5	3	3	1	1	1	3	4	2	3
248	1	5	4	3	4	4	5	5	4	3	4	4	3	4	5	2	1	1	1	4	3	2	4
249	0	2	2	3	4	3	4	4	5	5	4	2	3	5	5	3	1	1	1	4	4	5	4
250	1	2	3	1	5	3	5	1	1	3	4	4	5	5	5	5	1	1	1	5	3	4	5
251	0	4	5	2	5	4	4	5	5	5	4	3	4	5	5	5	1	1	3	4	4	4	4
252	0	3	3	1	5	4	5	1	5	5	4	4	4	5	5	1	1	1	2	4	4	3	4
253	1	2	3	1	5	5	4	5	5	4	3	3	3	4	3	3	3	3	3	3	3	3	3
254	0	2	4	1	5	5	5	5	5	5	5	5	2	3	5	5	1	1	1	3	4	5	3
255	1	5	3	1	3	2	2	5	5	2	5	3	5	3	3	2	1	1	1	5	2	1	5
256	1	5	2	1	5	4	5	3	2	3	3	3	3	4	3	3	3	3	3	3	3	3	3
257	0	4	5	3	4	4	4	5	2	1	5	5	5	4	5	4	5	5	5	5	5	5	5
258	1	5	4	3	5	3	5	5	5	4	5	4	3	5	5	5	5	5	5	5	5	5	5
259	1	4	4	3	4	4	4	4	4	4	5	3	1	5	5	5	5	5	1	5	1	1	5
260	1	4	4	5	4	4	4	5	5	5	5	5	5	5	5	1	4	4	4	5	5	5	5
261	0	4	4	3	5	5	4	5	1	5	5	5	5	5	4	4	5	5	5	5	5	5	5
262	1	5	4	3	3	4	5	1	5	1	2	2	3	5	5	5	5	5	1	5	3	3	5
263	1	5	4	3	5	5	5	5	1	5	5	5	5	5	5	5	5	5	5	5	5	5	5
264	0	4	5	5	5	3	5	5	5	5	1	3	4	5	5	5	1	1	1	1	2	4	1
265	0	1	3	1	5	5	5	1	3	4	3	4	2	4	4	4	1	1	1	3	5	4	3
266	0	5	2	2	2	2	5	3	4	2	3	3	3	4	4	4	1	1	1	5	5	5	5
267	0	5	3	2	5	5	4	4	3	3	4	4	4	3	4	4	1	1	1	1	1	4	3
268	0	4	4	2	5	5	4	4	4	4	1	3	1	2	2	2	1	1	1	5	5	5	5
269	0	2	4	1	5	5	5	1	3	1	5	3	4	5	5	5	1	1	4	4	3	3	4
270	0	5	3	3	5	5	4	5	3	4	5	5	5	4	4	2	4	4	4	5	4	2	5
271	1	4	3	4	5	5	5	5	5	5	4	3	4	5	5	5	5	5	2	5	4	4	5
272	0	4	5	5	3	3	3	4	3	4	1	4	1	3	3	3	1	1	1	5	1	1	5
273	1	5	4	3	3	3	3	5	4	1	2	2	2	5	5	5	1	2	2	5	5	4	5
274	0	4	5	3	5	5	5	2	2	2	5	5	1	2	3	3	1	1	1	1	2	1	1
275	0	4	3	2	5	3	3	5	5	1	5	4	3	3	3	3	1	1	1	3	2	3	3
276	1	4	4	3	5	5	5	5	1	1	2	4	2	3	3	4	1	1	1	3	4	1	1
277	1	1	3	1	5	5	4	2	4	2	5	4	4	4	3	3	1	1	1	4	3	3	4
278	1	4	5	3	5	5	5	5	4	4	5	4	3	5	5	5	5	5	4	4	4	3	4
279	0	2	4	1	3	3	3	5	4	3	4	3	3	4	4	3	3	3	3	4	4	3	5
280	0	4	5	5	3	3	3	3	3	3	3	3	3	3	3	3	3	3	3	3	3	3	5
281	0	2	4	1	5	5	5	5	5	5	3	3	4	5	5	3	5	5	3	5	3	5	5
282	1	5	3	2	4	5	5	5	3	5	4	4	4	4	4	5	5	4	5	5	5	5	1
283	0	5	3	1	5	5	5	3	3	3	5	5	5	5	5	5	5	5	5	5	5	5	3
284	1	4	4	3	5	5	5	5	5	5	5	5	5	5	5	5	5	5	5	5	5	5	3
285	0	4	5	2	5	5	5	5	4	3	5	4	3	4	3	3	5	5	5	5	3	3	4
286	1	2	4	1	5	5	5	5	3	1	4	4	4	4	4	4	5	5	4	5	5	4	4
287	1	4	4	2	5	5	5	5	5	5	5	5	5	5	5	5	5	5	5	5	5	5	5
288	1	5	3	3	4	5	5	5	5	5	4	4	4	4	4	5	5	4	5	5	5	5	5
289	1	5	4	5	5	5	5	2	2	3	5	5	5	5	5	5	5	5	5	5	5	5	5
290	1	4	3	3	5	5	5	4	4	5	4	4	4	4	4	4	5	5	5	4	4	4	5
291	0	4	4	5	5	5	4	5	5	5	5	4	3	4	3	3	5	5	5	5	3	3	3
292	1	3	2	4	3	2	2	3	3	2	5	2	3	3	2	4	3	2	3	2	3	4	3
293	0	3	3	2	5	5	5	5	5	5	5	5	5	5	5	5	5	5	5	5	5	5	5
294	0	3	2	5	4	4	4	4	4	4	4	4	4	4	4	4	4	4	4	4	4	4	4
295	0	5	1	5	4	4	5	4	4	4	5	5	5	4	3	4	4	3	4	4	4	4	4
296	1	3	1	1	5	5	5	5	5	5	5	5	5	5	5	5	5	5	5	5	5	5	5
297	0	5	2	2	4	4	4	4	4	4	4	4	4	4	4	5	5	4	5	5	5	5	5
298	1	5	2	5	4	4	4	5	5	5	5	4	3	4	3	3	5	5	5	5	3	3	3
299	0	3	4	1	5	5	4	4	4	5	4	4	5	3	5	5	5	5	3	5	4	5	4
300	1	3	5	4	4	3	4	3	3	5	3	4	5	4	4	5	3	4	4	3	3	5	5
301	0	5	3	3	5	4	4	4	4	3	4	4	3	3	4	4	4	5	4	3	5	3	5
302	1	2	4	2	3	4	4	5	5	5	5	4	4	4	4	5	3	4	4	3	4	4	5
303	1	2	3	2	3	4	5	5	5	5	4	5	3	5	5	4	3	3	5	5	5	3	4
304	0	4	5	1	4	4	5	4	5	4	3	5	5	3	4	5	4	4	4	4	5	5	4
305	0	4	4	4	4	5	4	4	4	4	4	4	4	4	3	4	4	5	5	4	5	4	5
306	0	4	5	3	4	5	4	4	3	3	5	4	5	5	3	5	3	4	5	3	4	4	4
307	0	5	3	4	5	5	4	5	5	5	5	4	3	4	3	3	5	5	5	5	3	3	3
308	0	5	4	4	2	3	2	2	2	3	2	2	1	2	2	1	2	2	1	1	1	2	2
309	1	5	5	2	3	2	2	1	1	1	1	2	1	3	2	1	1	2	2	2	2	2	3
310	0	3	3	2	5	4	4	4	4	5	4	4	5	5	5	3	5	4	4	5	5	4	4
311	0	2	3	2	4	3	5	4	4	5	4	5	3	5	5	5	4	3	3	4	4	4	4
312	0	2	3	1	4	3	5	4	3	3	5	5	5	1	3	4	4	4	5	4	3	3	4
313	0	3	1	3	3	2	2	3	3	2	5	2	3	3	4	2	3	2	3	2	3	4	3
314	1	4	5	5	5	4	3	5	5	5	3	3	5	3	3	3	5	5	4	5	5	5	4
315	0	5	4	1	3	2	2	3	3	2	3	2	3	4	4	4	3	2	3	2	3	4	3
316	1	5	5	1	4	4	3	4	4	4	4	5	5	5	3	5	4	4	5	4	3	4	5
317	1	3	5	2	3	1	1	1	1	3	2	1	1	5	3	4	1	2	3	3	1	2	2
318	0	3	3	5	3	1	1	2	1	2	2	1	2	5	5	5	2	1	3	2	1	3	1
319	0	5	5	1	1	2	1	1	2	1	1	1	1	4	3	4	1	2	2	2	2	2	2
320	0	2	4	3	5	5	5	4	5	4	5	5	5	5	4	3	4	4	4	4	5	4	4
321	0	5	3	1	5	5	4	5	5	5	5	4	5	5	5	2	5	5	5	5	3	5	5
322	1	3	4	3	3	2	2	3	3	2	5	2	3	5	5	1	2	2	2	3	2	3	3
323	1	4	1	1	5	5	5	5	5	5	4	4	5	5	4	3	5	5	5	5	5	5	5
324	1	5	5	2	5	5	5	4	4	4	5	4	5	4	4	4	4	4	4	5	4	4	4
325	1	5	1	4	4	5	5	5	5	4	4	4	5	5	4	4	5	4	5	5	5	4	5
326	0	2	4	2	4	3	3	4	4	3	3	3	4	5	4	3	4	3	4	4	4	3	3
327	0	2	5	1	4	4	4	4	4	3	4	4	4	4	4	4	4	3	4	4	4	3	4
328	0	2	5	1	3	4	4	4	4	4	3	4	4	4	4	3	4	4	4	4	4	4	4
329	1	2	4	1	3	4	3	3	4	4	4	3	4	4	4	4	3	3	3	4	4	4	3
330	0	2	5	1	4	3	3	4	4	4	3	3	4	4	4	4	4	3	4	4	4	3	3
331	0	2	4	2	5	5	4	3	5	5	5	5	3	4	5	5	5	5	5	5	5	5	5
332	1	2	4	5	5	4	4	5	4	3	3	5	4	5	4	3	4	5	3	3	4	4	5
333	0	2	4	1	4	4	4	4	4	5	3	3	4	4	3	3	4	4	4	4	4	4	4
334	0	2	5	1	5	5	4	5	5	5	5	4	5	4	5	5	5	5	5	5	5	5	3
335	1	4	5	5	3	2	2	3	3	2	5	2	3	3	2	4	3	2	3	2	3	3	3
336	0	2	5	2	4	4	4	5	5	5	5	5	5	5	5	4	5	5	5	5	5	5	5
337	1	2	4	2	4	5	4	4	4	4	4	5	5	4	5	5	4	4	4	5	4	4	4
338	0	2	4	3	5	4	4	5	5	4	4	5	5	4	5	5	5	5	5	5	4	5	4
339	0	2	4	2	5	5	4	5	5	5	5	4	5	4	5	5	5	5	5	5	3	5	5
340	1	2	5	1	4	4	4	4	4	3	4	4	4	4	4	4	4	4	4	4	4	4	4
341	0	2	5	1	3	4	4	3	4	3	3	4	4	4	4	4	4	4	4	4	4	3	4
